# Supplementary material for: Astrocytes Exhibit a Protective Role in Neuronal Firing Patterns under Chemically Induced Seizures in Neuron–Astrocyte Co-Cultures
Source: Int J Mol Sci. 2021 Nov 25;22(23):12770. doi: 10.3390/ijms222312770 (PMC8657549; doi:10.3390/ijms222312770)
Supplement: Supplementary file 1 [file ijms-22-12770-s001.zip]

Archive with 1 entries (1 files):
- ijms-1463214-suppl.pdf
